# Supplementary material for: Genetic variants affecting mitochondrial function provide further insights for kidney disease
Source: BMC Genomics. 2024 Jun 10;25:576. doi: 10.1186/s12864-024-10449-1 (PMC11163707; doi:10.1186/s12864-024-10449-1)
Supplement: Supplementary file 2 — Supplementary Material 2. [file 12864_2024_10449_MOESM2_ESM.xlsx]

## Sheet: Legends
Supplementary Table	Legend
Supplementary Table 1	Variables investigated for each cohort.
Supplementary Table 2	Data Fields used to calculate variables in the UKB. BMI: body mass index. DBP: diastolic blood pressure. SBP: systolic blood pressure.
Supplementary Table 3	Variable calculations. CKD: chronic kidney disease. CKD-EPI: Chronic Kidney Disease Epidemiology Collaboration. eGFR: estimated glomerular filtration rate. ESRD: end-stage renal disease.
Supplementary Table 4	Codes used in non-cancer illness (20002), operations (20004) and treatment or medication (20003) for kidney damage, hypertension and diabetes in the UK Biobank. * Full list of medications used in the analyses is available in: Albuminuria-related genetic biomarkers: replication and predictive evaluation in individuals with and without diabetes from the UK Biobank. Cañadas-Garre Marisa, Kunzmann An…
Supplementary Table 5	Mitochondrial variants associated with eGFR based on serum creatinine in the overall cohort of the UK Biobank participants (P<1e-3). A1: counted allele in regression. ALT: alternative allele. BETA: regression coefficient (for A1 allele). eGFR: estimated glomerular filtration rate. FREQ: Frequency. N: number of individuals in the regression. OR: Odds Ratio (for A1 allele). P: asymptotic p-value (o…
Supplementary Table 6	Mitochondrial variants associated with eGFR based on serum Cystatin C in the overall cohort of the UK Biobank participants (P<1e-3). A1: counted allele in regression. ALT: alternative allele. BETA: regression coefficient (for A1 allele). eGFR: estimated glomerular filtration rate. FREQ: Frequency. N: number of individuals in the regression. OR: Odds Ratio (for A1 allele). P: asymptotic p-value (o…
Supplementary Table 7	Mitochondrial variants associated with eGFR based on the combined serum creatinine and cystatin C equation in the overall cohort of the UK Biobank participants (P<1e-3). A1: counted allele in regression. ALT: alternative allele. BETA: regression coefficient (for A1 allele). eGFR: estimated glomerular filtration rate. FREQ: Frequency. N: number of individuals in the regression. OR: Odds Ratio (for…
Supplementary Table 8	Mitochondrial variants associated with serum creatinine in the overall cohort of the UK Biobank participants (P<1e-3). A1: counted allele in regression. ALT: alternative allele. BETA: regression coefficient (for A1 allele). FREQ: Frequency. N: number of individuals in the regression. OR: Odds Ratio (for A1 allele). P: asymptotic p-value (or -log10(p)) for T/chisq-stat. POS: base position. REF: re…
Supplementary Table 9	Mitochondrial variants associated with serum cystatin C in the overall cohort of the UK Biobank participants (P<1e-3). A1: counted allele in regression. ALT: alternative allele. BETA: regression coefficient (for A1 allele). FREQ: Frequency. N: number of individuals in the regression. OR: Odds Ratio (for A1 allele). P: asymptotic p-value (or -log10(p)) for T/chisq-stat. POS: base position. REF: re…
Supplementary Table 10	Mitochondrial variants associated with eGFR based on serum creatinine in the non-diabetic cohort of the UK Biobank participants (P<1e-3). A1: counted allele in regression. ALT: alternative allele. BETA: regression coefficient (for A1 allele). eGFR: estimated glomerular filtration rate. FREQ: Frequency. N: number of individuals in the regression. OR: Odds Ratio (for A1 allele). P: asymptotic p-val…
Supplementary Table 11	Mitochondrial variants associated with eGFR based on serum cystatin C in the Non-Diabetic cohort of the UK Biobank participants (P<1e-3). A1: counted allele in regression. ALT: alternative allele. BETA: regression coefficient (for A1 allele). eGFR: estimated glomerular filtration rate. FREQ: Frequency. N: number of individuals in the regression. OR: Odds Ratio (for A1 allele). P: asymptotic p-val…
Supplementary Table 12	Mitochondrial variants associated with eGFR based on the combined serum creatinine and cystatin C equation in the non-diabetic cohort of the UK Biobank participants (P<1e-3). A1: counted allele in regression. ALT: alternative allele. BETA: regression coefficient (for A1 allele). eGFR: estimated glomerular filtration rate. FREQ: Frequency. N: number of individuals in the regression. OR: Odds Ratio…
Supplementary Table 13	Mitochondrial variants associated with serum creatinine in the non-diabetic cohort of the UK Biobank participants (P<1e-3). A1: counted allele in regression. ALT: alternative allele. BETA: regression coefficient (for A1 allele). FREQ: Frequency. N: number of individuals in the regression. OR: Odds Ratio (for A1 allele). P: asymptotic p-value (or -log10(p)) for T/chisq-stat. POS: base position. RE…
Supplementary Table 14	Mitochondrial variants associated with serum cystatin C in the non-diabetic cohort of the UK Biobank participants (P<1e-3). A1: counted allele in regression. ALT: alternative allele. BETA: regression coefficient (for A1 allele). FREQ: Frequency. N: number of individuals in the regression. OR: Odds Ratio (for A1 allele). P: asymptotic p-value (or -log10(p)) for T/chisq-stat. POS: base position. RE…
Supplementary Table 15	Frequency of the haplotypes in the UK Biobank Cohort and the UK-ROI collection.
Supplementary Table 16	Mitochondrial haplogroups associated with a number of phenotypes in the UK Biobank with a corrected p-value < 0.05/13=0.0038. eGFRCrea: eGFR based on SCr. eGFRCreaCysC: eGFR based on the combined SCr and cystatin C equation. eGFRCysC: eGFR based on serum cystatin C. ESKD: end stage kidney disease. SCr: serum creatinine. SCysC: serum cystatin C.
Supplementary Table 17	Number of clusters of variants in nuclear encoded mitochondrial genes associated with the different phenotypes in the three cohorts of participants of the overall cohort of the UK Biobank. N: number of individuals.
Supplementary Table 18	eQTL and sQTL for the NEMG variants associated with different phenotypes in the UK Biobank. A1: counted allele in regression. ALT: alternative allele. BP: base position. CONSEQ: consequence. CHROM: chromosome. eGFRCreaCysC: eGFR based on the combined SCr and cystatin C equation. eGFRCysC: eGFR based on serum cystatin C. LD: linkage disequilibrium. N: number of individuals in the regression. OR: O…
Supplementary Table 19	Clusters of variants in nuclear encoded mitochondrial genes associated with chronic kidney disease, end stage kidney disease and kidney damage with a p-value <9e-7 for the index variant in 373,164 participants of the overall cohort of the UK Biobank. A1: counted allele in regression. ALT: alternative allele. BP: base position. CHROM: chromosome. CKD: chronic kidney disease. ESKD: end stage kidney…
Supplementary Table 20	Clusters of variants in nuclear encoded mitochondrial genes associated with chronic kidney disease, end stage renal disease and kidney damage with a p-value <9e-7 for the index variant in 340,185 participants of the non-diabetic cohort of the UK Biobank. A1: counted allele in regression. ALT: alternative allele. BP: base position. CHROM: chromosome. CKD: chronic kidney disease. ESKD: end stage ki…
Supplementary Table 21	Clusters of variants in nuclear encoded mitochondrial genes associated with eGFR based on SCr, eGFR based on serum cystatin C, eGFR based on the combined SCr and cystatin C equation, SCr, SCysC with a p-value <9e-7 for the index variant in 32,979 participants of the diabetic cohort of the UK Biobank. A1: counted allele in regression. ALT: alternative allele. BP: base position. CHROM: chromosome. …
Supplementary Table 22	Clusters of variants in nuclear encoded mitochondrial genes associated with DKD, end-stage kidney disease and eGFR based on SCr in the UK-ROI collection (P<1.2e-6). A1: counted allele in regression. ALT: alternative allele. BETA: regression coefficient (for A1 allele). CHROM: chromosome. DKD: diabetic kidney disease. eGFRCrea: eGFR based on SCr. ESKD: end stage kidney disease. FREQ: Frequency. LO…
Supplementary Table 23	Meta-analysis results for the SURF1-rs183853102A variant for the development of end-stage kidney disease in individuals from the UK-ROI collection and the diabetic cohort of the UK Biobank.

## Sheet: ST1
Supplementary Table 1	Variables investigated for each cohort.
Outcome Variable	UK Biobank (UKB)	United Kingdom-Republic of Ireland (UK-ROI)
Chronic kidney disease	YES	YES
End-stage renal disease	YES	YES
Kidney damage	YES	NO
eGFR based on creatinine	YES	YES
(mL min-1 per 1.73 m2)
eGFR based on cystatin C	YES	NO
(mL min-1 per 1.73 m2)
eGFR based on creatinine and cystatin C	YES	NO
(mL min-1 per 1.73 m2)
Serum creatinine (µmol/L)	YES	YES
Serum cystatin C (mg/L)	YES	NO
Diabetic Kidney Disease	NO	YES
Renal Replacement Therapy	NO	YES

## Sheet: ST2
Supplementary Table 2	Data Fields used to calculate variables in the UKB. BMI: body mass index. DBP: diastolic blood pressure. SBP: systolic blood pressure.
Variable	Data Field
Age (years)	21003
Blood pressure medication (females)	6153
Blood pressure medication (males)	6177
BMI (kg/m2)	21001
Creatinine in urine (µmol/L)	30510
DBP - automatic measure (mmHg)	4079
DBP - manual measure (mmHg)	94
Diabetes diagnosed by a doctor	2443
Fasting time (hours)	74
Glucose in blood (mmol/L)	30740
Glycated haemoglobin (HbA1c) (mmol/mol)	30750
Microalbumin in urine (mg/L)	30500
Non-cancer illness	20002
Operations	20004
SBP - automatic measure (mmHg)	4080
SBP - manual measure (mmHg)	93
Serum creatinine (µmol/L)	30700
Serum cystatin C (mg/L)	30720
Sex	22001
Smoking habit	20116
Treatment or medication	20003

## Sheet: ST3
Supplementary Table 3	Variable calculations. CKD: chronic kidney disease. CKD-EPI: Chronic Kidney Disease Epidemiology Collaboration. eGFR: estimated glomerular filtration rate. ESRD: end-stage renal disease.
Variable	Calculations
eGFR based on serum creatinine	CKD-EPI based on serum creatinine equation
(mL min-1 per 1.73 m2)
eGFR based on serum cystatin C	CKD-EPI based on serum cystatin C equation
(mL min-1 per 1.73 m2)
eGFR based on serum creatinine and cystatin C	CKD-EPI based on the combined serum creatinine and cystatin C equation
(mL min-1 per 1.73 m2)
CKD	eGFR based on serum creatinine < 60 mL min-1 per 1.73 m2
ESRD	eGFR based on serum creatinine < 15 mL min-1 per 1.73 m2
Kidney damage	Non-cancer illness
	Treatment or medication
	Operations
Hypertension	systolic blood pressure > 130 mmHg, diastolic blood pressure > 80 mmHg
	Blood Pressure Medication
	Non-cancer illness
	Treatment or medication
	Operations
Diabetes	Glycated haemoglobin > 48 mmol mol-1
	Blood glucose > 7 mmol L-1 if fasting time > 8 h
	Diabetes diagnosed by a doctor
	Non-cancer illness
	Treatment or medication
	Operations

## Sheet: ST4
Supplementary Table 4	Codes used in non-cancer illness (20002), operations (20004) and treatment or medication (20003) for kidney damage, hypertension and diabetes in the UK Biobank. * Full list of medications used in the analyses is available in: Albuminuria-related genetic biomarkers: replication and predictive evaluation in individuals with and without diabetes from the UK Biobank. Cañadas-Garre Marisa , Kunzmann A…
Data Field	Kidney Damage		Hypertension		Diabetes
20002	1192	Renal or kidney failure	1065	Hypertension	1220	Diabetes
	1193	Renal failure requiring dialysis	1072	Essential hypertension	1222	Type 1 diabetes
	1194	Renal failure not requiring dialysis			1223	Type 2 diabetes
	1405	Other renal or kidney problem			1276	Diabetic eye disease
	1427	Polycystic kidney			1468	Diabetic neuropathy or ulcers
	1515	Pyelonephritis			1607	Diabetic nephropathy
	1519	Kidney nephropathy
	1520	IgA nephropathy
	1607	Diabetic nephropathy
	1608	Nephritis
	1609	Glomerulonephritis
20004	1110	Renal artery angioplasty stent	1110	Renal artery angioplasty stent	1457	Pancreatic transplant
	1195	Renal or kidney transplant
	1487	Nephrectomy or kidney removed
	1580	Dialysis access surgery
	1581	Haemodialysis access or fistula surgery
	1582	Peritoneal dialysis access surgery
	1618	Renal biopsy or kidney biopsy
20003		Sixty-one formulations (54 drugs) used for management of chronic kidney disease, including renin-angiotensin-aldosterone system inhibitors (RAASi)*		Anti-hypertensive medication (409 drugs) **		Forty-two formulations (40 drugs) used for management of diabetes*
				angiotensin-converting enzyme inhibitors (ACEi)
				angiotensin II receptor blockers (ARBs)
				diuretics
				calcium channel blockers
				beta blockers, alpha blockers
				any combination drugs from these categories
				Excluded
				(hypotensive actions but no primary use for management for hypertension):
				anti-platelet drugs
				anticoagulants
				anti-angina medications
				anti-arrhythmic agents
				statins
				medicines for erectile dysfunction
				medicines for prostate enlargement

## Sheet: ST5
Supplementary Table 5	Mitochondrial variants associated with eGFR based on serum creatinine in the overall cohort of the UK Biobank participants (P<1e-3). A1: counted allele in regression. ALT: alternative allele. BETA: regression coefficient (for A1 allele). eGFR: estimated glomerular filtration rate. FREQ: Frequency. N: number of individuals in the regression. OR: Odds Ratio (for A1 allele). P: asymptotic p-value (o…
GENE	POS	RS	REF	ALT	A1	FREQ A1	N	BETA	SE	P
MT-HV2	73	rs869183622	G	A	A	0.452588	329537	-0.014	0.003	2.3e-06
MT-TFY	295	rs41528348	C	T	T	0.108509	327441	-0.019	0.005	6.2e-05
MT-RNR1	750	rs2853518	G	A	A	0.0170047	322865	-0.044	0.012	0.00014
MT-RNR2	1719	rs3928305	G	A	A	0.0827472	329432	0.021	0.005	0.00015
MT-RNR2	2706	rs2854128	G	A	A	0.441329	329636	-0.013	0.003	2.7e-05
MT-RNR2	3010	rs3928306	G	A	A	0.260651	329354	-0.012	0.003	0.00026
MT-RNR2	3197	rs2854131	T	C	C	0.091338	329338	0.023	0.005	7.9e-06
MT-CO1	7028	-	T	C	C	0.439998	329689	-0.013	0.003	2.5e-05
MT-ND5	12372	rs2853499	G	A	A	0.224476	329638	0.018	0.004	2.6e-07
MT-ND5	12612	rs28359172	A	G	G	0.110404	329235	-0.019	0.005	5.4e-05
MT-ND5	13617	rs2853503	T	C	C	0.0922759	329627	0.024	0.005	4.6e-06
MT-ND5	13708	rs28359178	G	A	A	0.127268	328730	-0.015	0.004	0.00074
MT-CYB	15218	rs2853506	A	G	G	0.0400645	329548	0.029	0.008	0.00017
MT-5	16270	rs2857290	C	T	T	0.088399	328943	0.023	0.005	8.9e-06

## Sheet: ST6
Supplementary Table 6	Mitochondrial variants associated with eGFR based on serum Cystatin C in the overall cohort of the UK Biobank participants (P<1e-3). A1: counted allele in regression. ALT: alternative allele. BETA: regression coefficient (for A1 allele). eGFR: estimated glomerular filtration rate. FREQ: Frequency. N: number of individuals in the regression. OR: Odds Ratio (for A1 allele). P: asymptotic p-value (o…
GENE	POS	RS	REF	ALT	A1	FREQ A1	N	BETA	SE	P
MT-HV2	73	rs869183622	G	A	A	0.452588	329282	-0.01	0.003	0.0005
MT-RNR2	2706	rs2854128	G	A	A	0.441329	329382	-0.012	0.003	7.5e-05
MT-RNR2	3010	rs3928306	G	A	A	0.260651	329099	-0.015	0.003	3.5e-06
MT-RNR2	3197	rs2854131	T	C	C	0.091338	329084	0.023	0.005	4.5e-06
MT-CO1	7028	-	T	C	C	0.439998	329434	-0.011	0.003	0.00011
MT-ND5	12372	rs2853499	G	A	A	0.224476	329384	0.014	0.004	9.3e-05
MT-ND5	12612	rs28359172	A	G	G	0.110404	328982	-0.016	0.005	0.00088
MT-ND5	13617	rs2853503	T	C	C	0.0922759	329376	0.023	0.005	3.4e-06
MT-CYB	15218	rs2853506	A	G	G	0.0400645	329294	0.029	0.007	0.00013
MT-5	16270	rs2857290	C	T	T	0.088399	328689	0.028	0.005	9.7e-08

## Sheet: ST7
Supplementary Table 7	Mitochondrial variants associated with eGFR based on the combined serum creatinine and cystatin C equation in the overall cohort of the UK Biobank participants (P<1e-3). A1: counted allele in regression. ALT: alternative allele. BETA: regression coefficient (for A1 allele). eGFR: estimated glomerular filtration rate. FREQ: Frequency. N: number of individuals in the regression. OR: Odds Ratio (for…
GENE	POS	RS	REF	ALT	A1	FREQ A1	N	BETA	SE	P
MT-HV2	73	rs869183622	G	A	A	0.452588	329282	-0.014	0.003	2.7e-06
MT-TFY	295	rs41528348	C	T	T	0.108509	327188	-0.02	0.005	2.6e-05
MT-RNR1	750	rs2853518	G	A	A	0.0170047	322622	-0.038	0.011	0.00099
MT-RNR2	1719	rs3928305	G	A	A	0.0827472	329177	0.019	0.005	0.00042
MT-RNR2	2706	rs2854128	G	A	A	0.441329	329382	-0.014	0.003	2.3e-06
MT-RNR2	3010	rs3928306	G	A	A	0.260651	329099	-0.017	0.003	4e-07
MT-RNR2	3197	rs2854131	T	C	C	0.091338	329084	0.028	0.005	4.5e-08
MT-CO1	7028	-	T	C	C	0.439998	329434	-0.014	0.003	2.9e-06
MT-ND5	12372	rs2853499	G	A	A	0.224476	329384	0.019	0.004	7.9e-08
MT-ND5	12612	rs28359172	A	G	G	0.110404	328982	-0.021	0.005	9.1e-06
MT-ND5	13617	rs2853503	T	C	C	0.0922759	329376	0.028	0.005	2.7e-08
MT-ND5	13708	rs28359178	G	A	A	0.127268	328476	-0.015	0.004	0.00053
MT-CYB	15218	rs2853506	A	G	G	0.0400645	329294	0.033	0.008	9.9e-06
MT-5	16270	rs2857290	C	T	T	0.088399	328689	0.031	0.005	3.6e-09

## Sheet: ST8
Supplementary Table 8	Mitochondrial variants associated with serum creatinine in the overall cohort of the UK Biobank participants (P<1e-3). A1: counted allele in regression. ALT: alternative allele. BETA: regression coefficient (for A1 allele). FREQ: Frequency. N: number of individuals in the regression. OR: Odds Ratio (for A1 allele). P: asymptotic p-value (or -log10(p)) for T/chisq-stat. POS: base position. REF: re…
GENE	POS	RS	REF	ALT	A1	FREQ A1	N	BETA	SE	P
MT-HV2	73	rs869183622	G	A	A	0.452588	329537	0.014	0.003	5e-07
MT-TFY	295	rs41528348	C	T	T	0.108509	327441	0.018	0.004	5.3e-05
MT-RNR1	750	rs2853518	G	A	A	0.0170047	322865	0.043	0.011	7.5e-05
MT-RNR2	1719	rs3928305	G	A	A	0.0827472	329432	-0.019	0.005	0.00015
MT-RNR2	2706	rs2854128	G	A	A	0.441329	329636	0.012	0.003	1.3e-05
MT-RNR2	3010	rs3928306	G	A	A	0.260651	329354	0.012	0.003	0.00015
MT-RNR2	3197	rs2854131	T	C	C	0.091338	329338	-0.023	0.005	2.8e-06
MT-CO1	7028	-	T	C	C	0.439998	329689	0.012	0.003	1.1e-05
MT-ND5	12372	rs2853499	G	A	A	0.224476	329638	-0.018	0.003	7.6e-08
MT-ND5	12612	rs28359172	A	G	G	0.110404	329235	0.018	0.004	5.7e-05
MT-ND5	13617	rs2853503	T	C	C	0.0922759	329627	-0.023	0.005	2.1e-06
MT-ND5	13708	rs28359178	G	A	A	0.127268	328730	0.014	0.004	0.00097
MT-CYB	14905	rs193302983	G	A	A	0.100338	329542	-0.015	0.005	0.00087
MT-CYB	15218	rs2853506	A	G	G	0.0400645	329548	-0.027	0.007	0.00014
MT-5	16270	rs2857290	C	T	T	0.088399	328943	-0.022	0.005	7.9e-06

## Sheet: ST9
Supplementary Table 9	Mitochondrial variants associated with serum cystatin C in the overall cohort of the UK Biobank participants (P<1e-3). A1: counted allele in regression. ALT: alternative allele. BETA: regression coefficient (for A1 allele). FREQ: Frequency. N: number of individuals in the regression. OR: Odds Ratio (for A1 allele). P: asymptotic p-value (or -log10(p)) for T/chisq-stat. POS: base position. REF: re…
GENE	POS	RS	REF	ALT	A1	FREQ A1	N	BETA	SE	P
MT-HV2	73	rs869183622	G	A	A	0.452588	329282	0.01	0.003	0.00085
MT-RNR2	2706	rs2854128	G	A	A	0.441329	329382	0.012	0.003	0.00011
MT-RNR2	3010	rs3928306	G	A	A	0.260651	329099	0.016	0.004	4.8e-06
MT-RNR2	3197	rs2854131	T	C	C	0.091338	329084	-0.025	0.005	5.6e-06
MT-CO1	7028	-	T	C	C	0.439998	329434	0.012	0.003	0.00015
MT-ND5	12372	rs2853499	G	A	A	0.224476	329384	-0.015	0.004	9.3e-05
MT-ND5	12612	rs28359172	A	G	G	0.110404	328982	0.018	0.005	0.00044
MT-ND5	13617	rs2853503	T	C	C	0.0922759	329376	-0.025	0.005	4e-06
MT-CYB	15218	rs2853506	A	G	G	0.0400645	329294	-0.03	0.008	0.00018
MT-5	16270	rs2857290	C	T	T	0.088399	328689	-0.029	0.006	1.8e-07

[truncated: 14 more sheets: ST10, ST11, ST12, ST13, ST14, ST15, ST16, ST17, ST18, ST19, ST20, ST21, ST22, ST23]
